# Supplementary material for: Evaluating neoantigen-vaccine responses through mechanistic and model-based frameworks
Source: NPJ Precis Oncol. 2026 Jun 24;10:245. doi: 10.1038/s41698-026-01579-8 (PMC13294367; doi:10.1038/s41698-026-01579-8)
Supplement: Supplementary file 2 — Supplementary Software File [file 41698_2026_1579_MOESM2_ESM.zip]

Archive with 3 entries (2 files):
- Model_code/
- Model_code/MC38model.txt
- Model_code/TC1model.txt
