# Supplementary material for: Evaluating neoantigen-vaccine responses through mechanistic and model-based frameworks
Source: NPJ Precis Oncol. 2026 Jun 24;10:245. doi: 10.1038/s41698-026-01579-8 (PMC13294367; doi:10.1038/s41698-026-01579-8)
Supplement: Supplementary file 2 — Supplementary Software File [file 41698_2026_1579_MOESM2_ESM.zip › Model_code/MC38model.txt]

;; 1. Based on: 4130
;; 2. Description: MC38 model 
;; x1. Author: Eman
$SIZES      PC=100 DIMNEW=2200 LTH=210 PG=999
$PROBLEM    In-vivo PKPD model
$ABBREVIATED DERIV2=NO
$INPUT      DROP TIME AMT FLAG CMT TYP DROP WTPLN WTILN DV EVID STUD
            BQL INJ GRP ID DOSEAB DOSEPEP WT ORGAN EXPERIMENT
            UNITS CD SEX AGE
$DATA      ../../Data/DerivedData/PKPD_TUM_BQL_DOS_250730.csv IGNORE=@
            IGNORE(EXPERIMENT.LT.8)
            IGNORE(CMT.EQ.47)

; TIME       : Time in hours
; AMT        : Amount in nmol
; FLAG       : DV type identifier (1-BI10,2-UU30,3-SP027,4-UU0186,5-UU0179,100-T-cell expansion,200-TC-1 tumor volume,300-MC38 tumor volume)
; CMT        : Compartment identifier
; TYP        : PK location identifier (1-plasma[PK study1],2-pop.LN[PK study1],3-ing.LN[PK study1],4-plasma[PK study2],5-plasma[PK study3],100-T-cell expansion,200-TC-1 tumor volume,300-MC38 tumor volume)
; WTPLN      : Pop.LN weight 
; WTILN      : Ing.LN weight 
; DV         : Dependent variable (observations [log-transformed])
; EVID       : NONMEM event record identifier (0-observation records,1-dosing records,2-other)
; STUD       : Study identifier (1-PK Study 1,2-PK Study 2,3-PK Study 3,3-T-cell expansion,4-TC1 tumor,5-MC38 tumor) 
; BQL        : BQL identifier
; INJ        : Adminstration route (1-hock,2-SC,3-IV)
; GRP        : Treatment group identifier
; DOSEAB     : BiAb dose
; DOSEPEP    : Peptide dose
; WT         : Animal weight 
; ORGAN      : Observation anatomical location identifier
; EXPERIMENT : Experiment identifier (0-PK,1-4-T-cell expansion,5-7-TC1,8-10-MC38)
; UNITS      : Value for adjusting T-cell expansion experiments, otherwise=0
; CD         : T-cell type identifier (0-PK,8-CD8,4-CD4)

$SUBROUTINE ADVAN14 TOL=6
$MODEL      COMP=(AB_DERMIS1) ;1 bispecific antibody in dermis1
            COMP=(AB_DERMIS2) ;2 bispecific antibody in dermis2
            COMP=(AB_DERMIS3) ;3 bispecific antibody in dermis3
            COMP=(PEP_DERMIS1) ;4 peptide in dermis1
            COMP=(PEP_DERMIS2) ;5 peptide in dermis2
            COMP=(PEP_DERMIS3) ;6 peptide in dermis3
            COMP=(RC_DERMIS1) ;7 RCcomplex in dermis1
            COMP=(RC_DERMIS2) ;8 RCcomplex in dermis2
            COMP=(RC_DERMIS3) ;9 RCcomplex in dermis3
            COMP=(2RC_DERMIS1) ;10 2RCcomplex in dermis1
            COMP=(2RC_DERMIS2) ;11 2RCcomplex in dermis2
            COMP=(2RC_DERMIS3) ;12 2RCcomplex in dermis3
            COMP=(AB_PLASMA) ;13 bispecific antibody in plasma (central)
            COMP=(PEP_PLASMA) ;14 peptide in plasma (central)
            COMP=(RC_PLASMA) ;15 RCcomplex in plasma (central)
            COMP=(2RC_PLASMA) ;16 2RCcomplex in plasma (central)
            COMP=(AB_POPLN) ;17 bispecific antibody in popliteal lymph node,LN1
            COMP=(PEP_POPLN) ;18 peptide in popliteal lymph node,LN1
            COMP=(RC_POPLN) ;19 RCcomplex in popliteal lymph node,LN1
            COMP=(2RC_POPLN) ;20 2RCcomplex in popliteal lymph node,LN1
            COMP=(AB_INGLN) ;21 bispecific antibody in inguinal lymph node,LN2
            COMP=(PEP_INGLN) ;22 peptide in inguinal lymph node,LN2
            COMP=(RC_INGLN) ;23 RCcomplex in inguinal lymph node,LN2
            COMP=(2RC_INGLN) ;24 2RCcomplex in inguinal lymph node,LN2
            COMP=(UP1P) COMP=(UP2P) COMP=(UP3P) COMP=(UP4P)
            COMP=(UP5P) COMP=(UP6P) COMP=(UP7P) COMP=(UP8P) ;25-32 APC peptide uptake (popliteal lymph node)
            COMP=(UP1I) COMP=(UP2I) COMP=(UP3I) COMP=(UP4I)
            COMP=(UP5I) COMP=(UP6I) COMP=(UP7I) COMP=(UP8I) ;33-40 APC peptide uptake (inguinal lymph node)
            COMP=(NTCP) COMP=(ETCP) COMP=(MTCP) ;41-43 T-cells for popliteal lymph node
            COMP=(NTCI) COMP=(ETCI) COMP=(MTCI) ;44-46 T-cells for inguinal lymph node
            COMP=(TUM) ; 47 Tumor      
            COMP=(DEL_TC) ; 48 Delay T-cell
            COMP=(DEL_ABAG) ; 49 placeholder
            COMP=(DEL_Ab) ; 50 Delay Ab
            COMP=(DEL_pep) ; 51 Delay peptide
            COMP=(TUM_VEH) ; 52 Tumor vehicle

$PK

;------- Shared PK ----------------------------------------------------------------------------
        

        SMTTUNAB    = 33.67
        KASBUNAB    = 0
        IF(INJ.EQ.2) KASBUNAB   = 1/(SMTTUNAB)
        SMTTUNPEP   = 0.249282
        KASUNPEP    = 1/(SMTTUNPEP) 


        PLMTT  = 6.09063
        KAPLB  = 1/PLMTT
        IF(INJ.EQ.2) KAPLB  = 0 
        KAPLPEP = KASUNPEP                       


        ILMTT  = PLMTT                           
        KAILB  = 1/ILMTT
        IF(INJ.EQ.2) KAILB  = 0
        KAILPEP = KASUNPEP                       
        

        LN1CMTT= 0.0120801
        KLN1CB = 1/LN1CMTT
        KLN2CB = KLN1CB 


        HL_KABEL_DEPOT   = 30.8791
        KABEL_DEPOT      = LOG(2)/HL_KABEL_DEPOT

;------- Antibody PK ----------------------------------------------------------------------------
      

        FRAC_POP  = 0.567847
        

        DFRC23 = 1                              
        IF(INJ.EQ.2) DFRC23 = 0               

        BIO_AB = 1                                                     
        IF(STUD.GT.0) BIO_AB = 0.658415
       
        F10    = (1- DFRC23)*BIO_AB                                 
        F11    = (DFRC23*FRAC_POP)*BIO_AB                            
        F12    = (DFRC23*(1- FRAC_POP))*BIO_AB                     

        F1     = F10
        F2     = F11
        F3     = F12

        F7     = F10
        F8     = F11
        F9     = F12


        CLB      = 0.140024*((WT/20)**0.75)/1000
        VCB      = 0.929406*((WT/20)**1)/1000
        IF(STUD.GT.0) CLB      = 0.0224383*((WT/20)**0.75)/1000 
        KEB      = CLB/VCB                                

        VMAX     = 0.0327985/1000
        IF(STUD.EQ.0) VMAX = 0
        KM       = 0.0458258/1000
        
                         
        VMAX_SC  = 38.0751/1000
        KM_SC    = 0.92307

        
;------- Peptide PK ------------------------------------------------------------------------------
        
        DFRCPEP23 = 1                                         
        IF(INJ.EQ.2) DFRCPEP23 = 0


        F4     = (1- DFRCPEP23)                               
        F5     = (DFRCPEP23*FRAC_POP)                         
        F6     = (DFRCPEP23*(1- FRAC_POP))                    

        CLP    = 94.3976*((WT/20)**0.75)/1000
	      VCP    = 1.27843*((WT/20)**1)/1000 
        IF(STUD.GT.0) CLP    = 273.389*((WT/20)**0.75)/1000
        KEP    = CLP/VCP                                      

;-------Ab/Ag binding kinetics------------------------------------------------------------------------------

IF(STUD.EQ.0) KON   = 2.3                            
IF(STUD.EQ.0) KOFF  = 2.74                           
IF(STUD.GE.1) KON   = 5.76E-01                       
IF(STUD.GE.1) KOFF  = 2.59E-01                   

IF(STUD.EQ.0.AND.INJ.EQ.1) DRV   = 20*(1E-6)        
IF(STUD.EQ.1.AND.INJ.EQ.1) DRV   = 50*(1E-6)         
IF(STUD.GE.1.AND.INJ.EQ.2) DRV   = 100*(1E-6)        
IF(STUD.GE.1.AND.INJ.EQ.3) DRV   = 100*(1E-6)       
IF(EXPERIMENT.GE.1) DRV   = 50*(1E-6)                     
IF(EXPERIMENT.EQ.3) DRV   = 20*(1E-6)                      

IF(GRP.EQ.1.AND.EXPERIMENT.EQ.3) KON   = 0                        
IF(GRP.EQ.1.AND.EXPERIMENT.EQ.3) KOFF  = 0                         
IF(GRP.EQ.3.AND.EXPERIMENT.EQ.6) KON   = 0                         
IF(GRP.EQ.3.AND.EXPERIMENT.EQ.6) KOFF  = 0                      
IF(GRP.EQ.3.AND.EXPERIMENT.EQ.8) KON   = 0                    
IF(GRP.EQ.3.AND.EXPERIMENT.EQ.8) KOFF  = 0    
IF(GRP.EQ.3.AND.EXPERIMENT.EQ.10) KON   = 0                    
IF(GRP.EQ.3.AND.EXPERIMENT.EQ.10) KOFF  = 0                     

;-------APCs dynamics------------------------------------------------------------------------------

 MTT      = 6.197       
 KTR      = 6/MTT
 HALFLIFE_K12 = 0.3185 
 K12      = LOG(2)/HALFLIFE_K12
 K34      = K12
 HALFLIFE_DC  = 20.43
 KDC          = LOG(2)/HALFLIFE_DC

 KD_GP100 = 154.9E3                          
 KD_TC1   = 59.9E3                           
 KD_OTII  = 401.8E3                          
 KD_MC38  = 3.92E3                           
 KD_KRAS  = 2795E3                           
 KONI     = (1.8144E-2)/24                   
 KONII    = (8.64E-3)/24                     

 KOFF_MHC    = KD_TC1*KONI
 IF(EXPERIMENT.EQ.2.OR.EXPERIMENT.EQ.3) KOFF_MHC  = KD_GP100*KONI
 IF(EXPERIMENT.EQ.4) KOFF_MHC  = KD_OTII*KONII
 IF(EXPERIMENT.EQ.8.OR.EXPERIMENT.EQ.9.OR.EXPERIMENT.EQ.10) KOFF_MHC  = KD_MC38*KONI
 IF(EXPERIMENT.EQ.9.AND.GRP.EQ.3) KOFF_MHC  = KD_KRAS*KONI


 AVG   = 6.02E23


 ;-------T-cell dynamics------------------------------------------------------------------------------

 FRC_M = 0.1
 KNT   = 0.0029/24      
 KAT   = 0.022/24       
 IF(CD.EQ.4) KAT   = 0.031/24       
 KET   = 2.02*KAT                  
 KMT   = 0.2*KAT                    

 KAPD   = 0.62754/24
 IF(CD.EQ.4) KAPD   = 0.977703/24
 KACT  = KAPD
 KP    = KAPD
 KDIFF = KAPD
 KPEP50 = 11.0177*1E3

 
; intialize naive t-cell cmts

EXP_FRC_ALL   = 5.08485/1E6
IF(EXPERIMENT.EQ.2.OR.EXPERIMENT.EQ.3) EXP_FRC_ALL   = 230.651/1E6
IF(EXPERIMENT.EQ.4) EXP_FRC_ALL   = 14.1413/1E6


IMMUNE_LIT    = 8.5E9 
LN_CELLS_POP  = IMMUNE_LIT*WTPLN*1E-3
BASE_TN_POP   = LN_CELLS_POP*EXP_FRC_ALL
LN_CELLS_ING  = IMMUNE_LIT*WTILN*1E-3
BASE_TN_ING   = LN_CELLS_ING*EXP_FRC_ALL

A_0(41)   = BASE_TN_POP
A_0(44)   = BASE_TN_ING


;-------Tumor volume dynamics------------------------------------------------------------------------------

MU_1       = LOG(THETA(1))
KG         = EXP(MU_1+ETA(1))/24                   
MU_2       = LOG(THETA(2))
FAC_PEP    = EXP(MU_2+ETA(2))*1E3
MU_5       = LOG(THETA(5))
KDN2       = EXP(MU_5+ETA(5))/24                    
MU_4       = LOG(THETA(4))
RESISTN2   = EXP(MU_4+ETA(4))/24/1E3   
MU_3       = LOG(THETA(3))
KD_TC      = EXP(MU_3+ETA(3))/24/1E6 
MU_6       = LOG(THETA(6))
TMAX       = (EXP(MU_6+ETA(6)))*1E6  
MU_7       = LOG(THETA(7))
KDT_AB     = EXP(MU_7+ETA(7))/24                                  
MU_8       = LOG(THETA(8))
AB50       = EXP(MU_8+ETA(8))
MU_9       = LOG(THETA(9))
KE0_PEP    = EXP(MU_9+ETA(9))/24 
MU_10       = THETA(10)
POW_TUM_VEH = MU_10+ETA(10)
MU_11       = LOG(THETA(11))
KINAB50     = EXP(MU_11+ETA(11))
MU_12       = LOG(THETA(12))
KDT_DIR_AB  = EXP(MU_12+ETA(12))/24/1E3 
MU_13       = LOG(THETA(13))
KDN1        = (EXP(MU_13+ETA(13)))/24 
MU_14       = LOG(THETA(14))
KE0_TC      = EXP(MU_14+ETA(14))/24 
MU_15       = THETA(15)
POW_TUM_TC  = MU_15+ETA(15)

                

KDN      = KDN1
RESISTN  = 0
IF(SEX.EQ.1) THEN
KDN      = KDN2
RESISTN  = RESISTN2
ENDIF


A_0(47)   = 0.3
A_0(52)   = 0.3

$DES

;; ==================================================================
;; ================= PK model =======================================
;; ==================================================================

;; Dermis 

 
 AMT_TOT_SC  = A(1)+A(7)+A(10)
 MM_SC_AB    = VMAX_SC*A(1)/(KM_SC+AMT_TOT_SC)
 MM_SC_ABAG  = VMAX_SC*A(7)/(KM_SC+AMT_TOT_SC)
 MM_SC_AB2AG = VMAX_SC*A(10)/(KM_SC+AMT_TOT_SC)
 

 FRC10    = F10 
 FRC11    = F11 
 FRC12    = F12 
 IF(INJ.EQ.1.OR.INJ.EQ.3) FRC10    = 1E-6 
 IF(INJ.GE.2) FRC11    = 1E-6  
 IF(INJ.GE.2) FRC12    = 1E-6 

 DADT(1)  =   -(KON/(DRV*FRC10))*2*A(1)*A(4) +KOFF*A(7) -KASBUNAB*A(1) -MM_SC_AB 
 DADT(2)  =   -(KON/(DRV*FRC11))*2*A(2)*A(5) +KOFF*A(8) -KAPLB*A(2) 
 DADT(3)  =   -(KON/(DRV*FRC12))*2*A(3)*A(6) +KOFF*A(9) -KAILB*A(3) 

 DADT(4)  =   -(KON/(DRV*FRC10))*2*A(1)*A(4) -(KON/(DRV*FRC10))*A(7)*A(4) +KOFF*A(7) +KOFF*2*A(10) -KASUNPEP*A(4) 
 DADT(5)  =   -(KON/(DRV*FRC11))*2*A(2)*A(5) -(KON/(DRV*FRC11))*A(8)*A(5) +KOFF*A(8) +KOFF*2*A(11) -KAPLPEP*A(5)   
 DADT(6)  =   -(KON/(DRV*FRC12))*2*A(3)*A(6) -(KON/(DRV*FRC12))*A(9)*A(6) +KOFF*A(9) +KOFF*2*A(12) -KAILPEP*A(6)  


 DADT(7)  =    (KON/(DRV*FRC10))*2*A(1)*A(4) -KOFF*A(7) -(KON/(DRV*FRC10))*A(7)*A(4) +KOFF*2*A(10) -MM_SC_ABAG -KABEL_DEPOT*A(7)
 DADT(8)  =    (KON/(DRV*FRC11))*2*A(2)*A(5) -KOFF*A(8) -(KON/(DRV*FRC11))*A(8)*A(5) +KOFF*2*A(11) -KAPLB*A(8) -KABEL_DEPOT*A(8) 
 DADT(9)  =    (KON/(DRV*FRC12))*2*A(3)*A(6) -KOFF*A(9) -(KON/(DRV*FRC12))*A(9)*A(6) +KOFF*2*A(12) -KAILB*A(9) -KABEL_DEPOT*A(9)


 DADT(10)  =   (KON/(DRV*FRC10))*A(7)*A(4) -KOFF*2*A(10) -MM_SC_AB2AG -KABEL_DEPOT*A(10)
 DADT(11)  =   (KON/(DRV*FRC11))*A(8)*A(5) -KOFF*2*A(11) -KAPLB*A(11) -KABEL_DEPOT*A(11)
 DADT(12)  =   (KON/(DRV*FRC12))*A(9)*A(6) -KOFF*2*A(12) -KAILB*A(12) -KABEL_DEPOT*A(12)


;; Plasma

 AMT_TOT_PLASMA   = A(13) + A(15) + A(16)
 MM_PLASMA_AB     = (((VMAX/(KM+AMT_TOT_PLASMA/VCB))*((WT/20)**0.75))/VCB)*A(13)
 MM_PLASMA_ABAG   = (((VMAX/(KM+AMT_TOT_PLASMA/VCB))*((WT/20)**0.75))/VCB)*A(15)
 MM_PLASMA_AB2AG  = (((VMAX/(KM+AMT_TOT_PLASMA/VCB))*((WT/20)**0.75))/VCB)*A(16)


 DADT(13)  =   -(KON/VCB)*2*A(13)*A(14) +KOFF*A(15) +KASBUNAB*A(1) +KLN1CB*A(17) +KLN2CB*A(21) +MM_SC_AB -KEB*A(13) -MM_PLASMA_AB  
 DADT(14)  =   -(KON/VCB)*2*A(13)*A(14) -(KON/VCB)*A(15)*A(14) +KOFF*A(15) +KOFF*2*A(16) +KASUNPEP*A(4) +KLN1CB*A(18) +KLN2CB*A(22) -KEP*A(14)  
 DADT(15)  =    (KON/VCB)*2*A(13)*A(14) -KOFF*A(15) -(KON/VCB)*A(15)*A(14) +KOFF*2*A(16) +KLN1CB*A(19) +KLN2CB*A(23) +MM_SC_ABAG -KEB*A(15) -MM_PLASMA_ABAG 
 DADT(16)  =    (KON/VCB)*A(15)*A(14) -KOFF*2*A(16) +KLN1CB*A(20) +KLN2CB*A(24) +MM_SC_AB2AG -KEB*A(16) -MM_PLASMA_AB2AG 

;; Pop. LN
 DADT(17)  =   -(KON/(WTPLN*1E-6))*2*A(17)*A(18) +KOFF*A(19)  +KAPLB*A(2) -KLN1CB*A(17) 
 DADT(18)  =   -(KON/(WTPLN*1E-6))*2*A(17)*A(18) -(KON/(WTPLN*1E-6))*A(19)*A(18) +KOFF*A(19) +KOFF*2*A(20) +KAPLPEP*A(5) -KLN1CB*A(18) 
 DADT(19)  =    (KON/(WTPLN*1E-6))*2*A(17)*A(18) -KOFF*A(19) -(KON/(WTPLN*1e-6))*A(19)*A(18) +KOFF*2*A(20) +KAPLB*A(8) -KLN1CB*A(19) 
 DADT(20)  =    (KON/(WTPLN*1E-6))*A(19)*A(18)   -KOFF*2*A(20) +KAPLB*A(11) -KLN1CB*A(20) 


;; Ing. LN
 DADT(21)  =   -(KON/(WTILN*1E-6))*2*A(21)*A(22) +KOFF*A(23) +KAILB*A(3) -KLN2CB*A(21) 
 DADT(22)  =   -(KON/(WTILN*1E-6))*2*A(21)*A(22) -(KON/(WTILN*1E-6))*A(23)*A(22) +KOFF*A(23) +KOFF*2*A(24) +KAILPEP*A(6) -KLN2CB*A(22) 
 DADT(23)  =    (KON/(WTILN*1E-6))*2*A(21)*A(22) -KOFF*A(23) -(KON/(WTILN*1E-6))*A(23)*A(22) +KOFF*2*A(24) +KAILB*A(9) -KLN2CB*A(23) 
 DADT(24)  =    (KON/(WTILN*1E-6))*A(23)*A(22)   -KOFF*2*A(24) +KAILB*A(12) -KLN2CB*A(24) 


;; ==================================================================
;; ================= APC uptake model ===============================
;; ==================================================================

;; APC uptake, Pop. LN 

 DADT(25)  =   K12*(A(19) + 2*A(20)) - KTR*A(25) - KDC*A(25)
 DADT(26)  =   KTR*A(25) - KTR*A(26) - KDC*A(26)
 DADT(27)  =   KTR*A(26) - KTR*A(27) - KDC*A(27) 
 DADT(28)  =   KTR*A(27) - KTR*A(28) - KDC*A(28) 
 DADT(29)  =   KTR*A(28) - KTR*A(29) - KDC*A(29) 
 DADT(30)  =   KTR*A(29) - KTR*A(30) - KDC*A(30)
 DADT(31)  =   K12*A(18) - K34*A(31) - KDC*A(31)
 DADT(32)  =   KTR*A(30) + K34*A(31) - KDC*A(32) - KOFF_MHC*A(32)
 PEP_POP   = A(32)
 IF(PEP_POP.LE.1E-16)  PEP_POP   = 1E-16 
 PEPNO_POP =   PEP_POP*AVG*1E-9             

;; APC uptake, Ing. LN 

 DADT(33)  =   K12*(A(23) + 2*A(24)) - KTR*A(33) - KDC*A(33)
 DADT(34)  =   KTR*A(33) - KTR*A(34) - KDC*A(34)
 DADT(35)  =   KTR*A(34) - KTR*A(35) - KDC*A(35) 
 DADT(36)  =   KTR*A(35) - KTR*A(36) - KDC*A(36) 
 DADT(37)  =   KTR*A(36) - KTR*A(37) - KDC*A(37) 
 DADT(38)  =   KTR*A(37) - KTR*A(38) - KDC*A(38)
 DADT(39)  =   K12*A(22) - K34*A(39) - KDC*A(39)
 DADT(40)  =   KTR*A(38) + K34*A(39) - KDC*A(40) - KOFF_MHC*A(40)
 PEP_ING   = A(40)
 IF(PEP_ING.LE.1E-16)  PEP_ING   = 1E-16 
 PEPNO_ING =   PEP_ING*AVG*1E-9             


;; ==================================================================
;; ================= T-cell dynamics model ==========================
;; ==================================================================

;; Pop. LN 

 FPEP_POP  =   PEPNO_POP/(KPEP50+PEPNO_POP)
 DADT(41)  =   KNT*BASE_TN_POP - KNT*A(41) - KACT*FPEP_POP*A(41) 
 DADT(42)  =   KACT*FPEP_POP*A(41) + KP*FPEP_POP*A(42) - KDIFF*(1-FPEP_POP)*A(42)*FRC_M + KDIFF*(FPEP_POP)*A(43) - KET*A(42)
 DADT(43)  =   KP*FPEP_POP*A(43) + KDIFF*(1-FPEP_POP)*A(42)*FRC_M - KDIFF*(FPEP_POP)*A(43) - KMT*A(43)

;; Ing. LN 

 FPEP_ING  =   PEPNO_ING/(KPEP50+PEPNO_ING)
 DADT(44)  =   KNT*BASE_TN_ING - KNT*A(44) - KACT*FPEP_ING*A(44) 
 DADT(45)  =   KACT*FPEP_ING*A(44) + KP*FPEP_ING*A(45) - KDIFF*(1-FPEP_ING)*A(45)*FRC_M + KDIFF*(FPEP_ING)*A(46) - KET*A(45)
 DADT(46)  =   KP*FPEP_ING*A(46) + KDIFF*(1-FPEP_ING)*A(45)*FRC_M - KDIFF*(FPEP_ING)*A(46) - KMT*A(46)


;; ==================================================================
;; ================= TGD model ======================================
;; ==================================================================


 TUMOR_VOL    = A(47)
 TUMOR_VOL_VEH= A(52)
 IF(TUMOR_VOL.LE.1E-6) TUMOR_VOL = 1E-6
 IF(TUMOR_VOL_VEH.LE.1E-6) TUMOR_VOL_VEH = 1E-6

 TOT_PEP      =   A(14)/VCP
 IF(TOT_PEP.LE.1E-16) TOT_PEP = 1E-16
 TOT_PEP_DEL  =   A(51)
 IF(TOT_PEP_DEL.LE.1E-16) TOT_PEP_DEL = 1E-16

 TOT_AB      = (A(13)+A(15)+A(16))/VCB
 IF(TOT_AB.LE.1E-16) TOT_AB = 1E-16
 TOT_AB_DIR  = (A(13)+A(15)+A(16))/VCB
 IF(TOT_AB_DIR.LE.1E-16) TOT_AB_DIR = 1E-16
 TOT_AB_DEL  = A(50)
 IF(TOT_AB_DEL.LE.1E-16) TOT_AB_DEL = 1E-16

 TUM_DEL_AB  = KDT_AB*TOT_AB_DEL/(AB50+TOT_AB_DEL)
 TUM_DIR_AB  = KDT_DIR_AB*TOT_AB_DIR
 KIN_DEL_AB  = TOT_AB/(KINAB50+TOT_AB)
 
 HIGH_DOSE   = 10*24
 TIM         = T
 IF(TIM.LE.HIGH_DOSE) KIN_DEL_AB  = 0 
 IF(EXPERIMENT.EQ.8)  KIN_DEL_AB  = 0 


 IF(GRP.EQ.3.AND.EXPERIMENT.EQ.10) TUM_DEL_AB      = KDT_AB*TOT_AB_DEL/(1000+TOT_AB_DEL)

 PEP_POT      = 1 +FAC_PEP*TOT_PEP_DEL
 
 TOT_TC       = (A(42) + A(45))
 IF(TOT_TC.LE.1E-16) TOT_TC = 1E-16
 IF(GRP.EQ.3.AND.EXPERIMENT.EQ.9) TOT_TC       = 0 
 TOT_TC_DEL   = A(48)
 IF(TOT_TC_DEL.LE.1E-16) TOT_TC_DEL = 1E-16

 TUM_EFF      = KD_TC*TOT_TC_DE
 IF(GRP.EQ.1) TUM_EFF=0
 IF(GRP.EQ.4) TUM_EFF=0
 IF(GRP.EQ.3.AND.EXPERIMENT.EQ.9) TUM_EFF=0


 TUM_TC       = (TUMOR_VOL/0.3)**POW_TUM_TC
 TUM_VEH      = (TUMOR_VOL/TUMOR_VOL_VEH)**POW_TUM_VEH

 NATURAL_DEATH = KDN*EXP(-RESISTN*T)
 
 

 DADT(47)      = KG*A(47)*LOG(TMAX/TUMOR_VOL)*TUM_VEH - (NATURAL_DEATH+TUM_EFF+TUM_DEL_AB+TUM_DIR_AB)*A(47)
 
 DADT(48)      = KE0_TC*(TOT_TC*PEP_POT-A(48)*TUM_TC)
 DADT(49)      = 0
 DADT(50)      = KIN_DEL_AB
 DADT(51)      = KE0_PEP*(TOT_PEP-A(51))

 DADT(52)      = KG*A(52)*LOG(TMAX/TUMOR_VOL_VEH) - NATURAL_DEATH*A(52)


$ERROR


TUMOR = A(47)      
IF(TUMOR.LE.1E-6) TUMOR = 1E-6

  ;; M3 methoed for BQL

  W     = SQRT(SIGMA(1,1))
  IPRED = LOG(TUMOR)
  LLOQ  = LOG(4.2)           
  DUM   = (LLOQ-IPRED)/W     
  DUM2 = PHI(DUM)           

  
; Sim_start: remove for simulation

  IF(BQL.EQ.1.AND.EXPERIMENT.GE.5)  THEN
  F_FLAG = 1
  Y = DUM2
  MDVRES=1 
  ENDIF
;Sim_end


; Sim_start: remove for simulation
  IF(BQL.EQ.0.AND.EXPERIMENT.GE.5) THEN
  F_FLAG = 0
;Sim_end
  IRES   =  DV -  IPRED
  IWRES  =  IRES/W
  Y      =  IPRED+EPS(1)
; Sim_start: remove for simulation
  ENDIF  
;Sim_end 


$THETA  (1E-6,0.0380668) ; 1 KG (day-1)
$THETA  (1E-6,15.3647) ; 2 PEP_EFF (nM.1*1E3)
$THETA  (1E-6,0.0119147) ; 3 KD_TC (day-1.cells-1.1E-6)
$THETA  (1E-6,4.65332) ; 4 RESISTN2 (day-1)*1E-3
$THETA  (1E-6,0.332434) ; 5 KDN2 (day-1)
$THETA  (1E-6,47.4949) ; 6 TMAX(mm3)
$THETA  (1E-6,0.362589) ; 7 KD_AB (day-1)
$THETA  (1E-6,17.9492) ; 8 AB50 (nM)
$THETA  (1E-6,0.285659) ; 9 KE0_PEP (day-1)
$THETA  0.0585423 ; 10 POW_TUM_VEH
$THETA  (1E-6,259.603) ; 11 KINAB50 (nM)
$THETA  (1E-6,1.59135) ; 12 DIR_KD_AB (day-1)
$THETA  (1E-6,0.271014) ; 13 KDN1 (day-1)
$THETA  (1E-6,0.639761) ; 14 KE0_TC-H (day-1)
$THETA  -0.189099 ; 15 POW_TUM_TC-H
$OMEGA  0.0103873  ;  1  IIV KG
$OMEGA  0.576987  ; 2 IIV PEP_EFF
$OMEGA  23.3241  ; 3 IIV KD_TC-H
$OMEGA  1.62473  ; 4 IIV RESISTN2
$OMEGA  0.0732687  ; 5 IIV KDN2
$OMEGA  0.000625  FIX  ; 6  IIV TMAX1
$OMEGA  13.692  ; 7 IIV KD_AB
$OMEGA  0.000625  FIX  ; 8 IIV AB_50
$OMEGA  0.000625  FIX  ; 9 IIV KE0_PEP
$OMEGA  0.000625  FIX  ; 10 IIV POW_TUM_VEH
$OMEGA  0.000625  FIX  ; 11 IIV KINAB50
$OMEGA  0.000625  FIX  ; 12 IIV DIR_KD_AB
$OMEGA  0.000625  FIX  ; 13 IIV KDN1
$OMEGA  0.000625  FIX  ; 14 IIV KE0_TC1-H
$OMEGA  0.000625  FIX  ; 15 IIV POW_TUM_TC
$SIGMA  0.132283  ;  RUV Tumor
; Sim_start:
;$SIMULATION (368041529) ONLYSIMULATION NSUBPROBLEMS=1000
$ESTIMATION METHOD=SAEM LAPLACIAN INTER AUTO=1 NBURN=2000
            NITER=1000 ETASAMPLES=1 RANMETHOD=3SP MSFO=msfb4130
            PRINT=1
$ESTIMATION METHOD=IMPMAP NITER=25 EONLY=1 ISAMPLE=1000 PRINT=1
            MAPITER=0 NOABORT
$COVARIANCE PRINT=E UNCONDITIONAL
;Sim_end
$TABLE      ID TIME FLAG TYP ORGAN GRP DOSEAB DOSEPEP WT ORGAN
            EXPERIMENT UNITS IPRED IWRES EVID CWRES TUMOR NOPRINT
            ONEHEADER FILE=sdtab4130
