# Supplementary material for: Evaluating neoantigen-vaccine responses through mechanistic and model-based frameworks
Source: NPJ Precis Oncol. 2026 Jun 24;10:245. doi: 10.1038/s41698-026-01579-8 (PMC13294367; doi:10.1038/s41698-026-01579-8)
Supplement: Supplementary file 2 — Supplementary Software File [file 41698_2026_1579_MOESM2_ESM.zip › Model_code/TC1model.txt]

;; 1. Based on: 2261
;; 2. Description: TC-1 model 
;; x1. Author: Eman
$SIZES      PC=100 DIMNEW=2200 LTH=210 PG=999
$PROBLEM    In-vivo PKPD model
$ABBREVIATED DERIV2=NO
$INPUT      DROP TIME AMT FLAG CMT TYP DROP WTPLN WTILN DV EVID STUD
            BQL INJ GRP ID DOSEAB DOSEPEP WT ORGAN EXPERIMENT
            UNITS CD 
$DATA      ../../Data/DerivedData/PKPD_TUM_BQL_DOS_250730.csv IGNORE=@
            IGNORE(EXPERIMENT.LT.5)
            IGNORE(EXPERIMENT.GE.8) IGNORE(CMT.EQ.47)

; TIME       : Time in hours
; AMT        : Amount in nmol
; FLAG       : DV type identifier (1-BI10,2-UU30,3-SP027,4-UU0186,5-UU0179,100-T-cell expansion,200-TC-1 tumor volume,300-MC38 tumor volume)
; CMT        : Compartment identifier
; TYP        : PK location identifier (1-plasma[PK study1],2-pop.LN[PK study1],3-ing.LN[PK study1],4-plasma[PK study2],5-plasma[PK study3],100-T-cell expansion,200-TC-1 tumor volume,300-MC38 tumor volume)
; WTPLN      : Pop.LN weight 
; WTILN      : Ing.LN weight 
; DV         : Dependent variable (observations [log-transformed])
; EVID       : NONMEM event record identifier (0-observation records,1-dosing records,2-other)
; STUD       : Study identifier (1-PK Study 1,2-PK Study 2,3-PK Study 3,3-T-cell expansion,4-TC1 tumor,5-MC38 tumor) 
; BQL        : BQL identifier
; INJ        : Adminstration route (1-hock,2-SC,3-IV)
; GRP        : Treatment group identifier
; DOSEAB     : BiAb dose
; DOSEPEP    : Peptide dose
; WT         : Animal weight 
; ORGAN      : Observation anatomical location identifier
; EXPERIMENT : Experiment identifier (0-PK,1-4-T-cell expansion,5-7-TC1,8-10-MC38)
; UNITS      : Value for adjusting T-cell expansion experiments, otherwise=0
; CD         : T-cell type identifier (0-PK,8-CD8,4-CD4)

$SUBROUTINE ADVAN14 TOL=6
$MODEL      COMP=(AB_DERMIS1) ;1 bispecific antibody in dermis1
            COMP=(AB_DERMIS2) ;2 bispecific antibody in dermis2
            COMP=(AB_DERMIS3) ;3 bispecific antibody in dermis3
            COMP=(PEP_DERMIS1) ;4 peptide in dermis1
            COMP=(PEP_DERMIS2) ;5 peptide in dermis2
            COMP=(PEP_DERMIS3) ;6 peptide in dermis3
            COMP=(RC_DERMIS1) ;7 RCcomplex in dermis1
            COMP=(RC_DERMIS2) ;8 RCcomplex in dermis2
            COMP=(RC_DERMIS3) ;9 RCcomplex in dermis3
            COMP=(2RC_DERMIS1) ;10 2RCcomplex in dermis1
            COMP=(2RC_DERMIS2) ;11 2RCcomplex in dermis2
            COMP=(2RC_DERMIS3) ;12 2RCcomplex in dermis3
            COMP=(AB_PLASMA) ;13 bispecific antibody in plasma (central)
            COMP=(PEP_PLASMA) ;14 peptide in plasma (central)
            COMP=(RC_PLASMA) ;15 RCcomplex in plasma (central)
            COMP=(2RC_PLASMA) ;16 2RCcomplex in plasma (central)
            COMP=(AB_POPLN) ;17 bispecific antibody in popliteal lymph node,LN1
            COMP=(PEP_POPLN) ;18 peptide in popliteal lymph node,LN1
            COMP=(RC_POPLN) ;19 RCcomplex in popliteal lymph node,LN1
            COMP=(2RC_POPLN) ;20 2RCcomplex in popliteal lymph node,LN1
            COMP=(AB_INGLN) ;21 bispecific antibody in inguinal lymph node,LN2
            COMP=(PEP_INGLN) ;22 peptide in inguinal lymph node,LN2
            COMP=(RC_INGLN) ;23 RCcomplex in inguinal lymph node,LN2
            COMP=(2RC_INGLN) ;24 2RCcomplex in inguinal lymph node,LN2
            COMP=(UP1P) COMP=(UP2P) COMP=(UP3P) COMP=(UP4P)
            COMP=(UP5P) COMP=(UP6P) COMP=(UP7P) COMP=(UP8P) ;25-32 APC peptide uptake (popliteal lymph node)
            COMP=(UP1I) COMP=(UP2I) COMP=(UP3I) COMP=(UP4I)
            COMP=(UP5I) COMP=(UP6I) COMP=(UP7I) COMP=(UP8I) ;33-40 APC peptide uptake (inguinal lymph node)
            COMP=(NTCP) COMP=(ETCP) COMP=(MTCP) ;41-43 T-cells for popliteal lymph node
            COMP=(NTCI) COMP=(ETCI) COMP=(MTCI) ;44-46 T-cells for inguinal lymph node
            COMP=(TUM) ; 47 Tumor    
            COMP=(TUMVEH) ; 48 Tumor vehicle
            COMP=(DEL_TCELL) ; 49 Delay T-cell
$PK

;------- Shared PK ----------------------------------------------------------------------------
        

        SMTTUNAB    = 33.67
        KASBUNAB    = 0
        IF(INJ.EQ.2) KASBUNAB   = 1/(SMTTUNAB)
        SMTTUNPEP   = 0.249282
        KASUNPEP    = 1/(SMTTUNPEP) 


        PLMTT  = 6.09063
        KAPLB  = 1/PLMTT
        IF(INJ.EQ.2) KAPLB  = 0 
        KAPLPEP = KASUNPEP                       


        ILMTT  = PLMTT                           
        KAILB  = 1/ILMTT
        IF(INJ.EQ.2) KAILB  = 0
        KAILPEP = KASUNPEP                       
        

        LN1CMTT= 0.0120801
        KLN1CB = 1/LN1CMTT
        KLN2CB = KLN1CB 


        HL_KABEL_DEPOT   = 30.8791
        KABEL_DEPOT      = LOG(2)/HL_KABEL_DEPOT

;------- Antibody PK ----------------------------------------------------------------------------
      

        FRAC_POP  = 0.567847
        

        DFRC23 = 1                              
        IF(INJ.EQ.2) DFRC23 = 0               

        BIO_AB = 1                                                     
        IF(STUD.GT.0) BIO_AB = 0.658415
       
        F10    = (1- DFRC23)*BIO_AB                                 
        F11    = (DFRC23*FRAC_POP)*BIO_AB                            
        F12    = (DFRC23*(1- FRAC_POP))*BIO_AB                     

        F1     = F10
        F2     = F11
        F3     = F12

        F7     = F10
        F8     = F11
        F9     = F12


        CLB      = 0.140024*((WT/20)**0.75)/1000
        VCB      = 0.929406*((WT/20)**1)/1000
        IF(STUD.GT.0) CLB      = 0.0224383*((WT/20)**0.75)/1000 
        KEB      = CLB/VCB                                

        VMAX     = 0.0327985/1000
        IF(STUD.EQ.0) VMAX = 0
        KM       = 0.0458258/1000
        
                         
        VMAX_SC  = 38.0751/1000
        KM_SC    = 0.92307

        
;------- Peptide PK ------------------------------------------------------------------------------
        
        DFRCPEP23 = 1                                         
        IF(INJ.EQ.2) DFRCPEP23 = 0


        F4     = (1- DFRCPEP23)                               
        F5     = (DFRCPEP23*FRAC_POP)                         
        F6     = (DFRCPEP23*(1- FRAC_POP))                    

        CLP    = 94.3976*((WT/20)**0.75)/1000
	      VCP    = 1.27843*((WT/20)**1)/1000 
        IF(STUD.GT.0) CLP    = 273.389*((WT/20)**0.75)/1000
        KEP    = CLP/VCP                                      

;-------Ab/Ag binding kinetics------------------------------------------------------------------------------

IF(STUD.EQ.0) KON   = 2.3                            
IF(STUD.EQ.0) KOFF  = 2.74                           
IF(STUD.GE.1) KON   = 5.76E-01                       
IF(STUD.GE.1) KOFF  = 2.59E-01                   

IF(STUD.EQ.0.AND.INJ.EQ.1) DRV   = 20*(1E-6)        
IF(STUD.EQ.1.AND.INJ.EQ.1) DRV   = 50*(1E-6)         
IF(STUD.GE.1.AND.INJ.EQ.2) DRV   = 100*(1E-6)        
IF(STUD.GE.1.AND.INJ.EQ.3) DRV   = 100*(1E-6)       
IF(EXPERIMENT.GE.1) DRV   = 50*(1E-6)                     
IF(EXPERIMENT.EQ.3) DRV   = 20*(1E-6)                      

IF(GRP.EQ.1.AND.EXPERIMENT.EQ.3) KON   = 0                        
IF(GRP.EQ.1.AND.EXPERIMENT.EQ.3) KOFF  = 0                         
IF(GRP.EQ.3.AND.EXPERIMENT.EQ.6) KON   = 0                         
IF(GRP.EQ.3.AND.EXPERIMENT.EQ.6) KOFF  = 0                      
IF(GRP.EQ.3.AND.EXPERIMENT.EQ.8) KON   = 0                    
IF(GRP.EQ.3.AND.EXPERIMENT.EQ.8) KOFF  = 0    
IF(GRP.EQ.3.AND.EXPERIMENT.EQ.10) KON   = 0                    
IF(GRP.EQ.3.AND.EXPERIMENT.EQ.10) KOFF  = 0                     

;-------APCs dynamics------------------------------------------------------------------------------

 MTT      = 6.197       
 KTR      = 6/MTT
 HALFLIFE_K12 = 0.3185 
 K12      = LOG(2)/HALFLIFE_K12
 K34      = K12
 HALFLIFE_DC  = 20.43
 KDC          = LOG(2)/HALFLIFE_DC

 KD_GP100 = 154.9E3                          
 KD_TC1   = 59.9E3                           
 KD_OTII  = 401.8E3                          
 KD_MC38  = 3.92E3                           
 KD_KRAS  = 2795E3                           
 KONI     = (1.8144E-2)/24                   
 KONII    = (8.64E-3)/24                     

 KOFF_MHC    = KD_TC1*KONI
 IF(EXPERIMENT.EQ.2.OR.EXPERIMENT.EQ.3) KOFF_MHC  = KD_GP100*KONI
 IF(EXPERIMENT.EQ.4) KOFF_MHC  = KD_OTII*KONII
 IF(EXPERIMENT.EQ.8.OR.EXPERIMENT.EQ.9.OR.EXPERIMENT.EQ.10) KOFF_MHC  = KD_MC38*KONI
 IF(EXPERIMENT.EQ.9.AND.GRP.EQ.3) KOFF_MHC  = KD_KRAS*KONI


 AVG   = 6.02E23


 ;-------T-cell dynamics------------------------------------------------------------------------------

 FRC_M = 0.1
 KNT   = 0.0029/24      
 KAT   = 0.022/24       
 IF(CD.EQ.4) KAT   = 0.031/24       
 KET   = 2.02*KAT                  
 KMT   = 0.2*KAT                    

 KAPD   = 0.62754/24
 IF(CD.EQ.4) KAPD   = 0.977703/24
 KACT  = KAPD
 KP    = KAPD
 KDIFF = KAPD
 KPEP50 = 11.0177*1E3

 
; intialize naive t-cell cmts

EXP_FRC_ALL   = 5.08485/1E6
IF(EXPERIMENT.EQ.2.OR.EXPERIMENT.EQ.3) EXP_FRC_ALL   = 230.651/1E6
IF(EXPERIMENT.EQ.4) EXP_FRC_ALL   = 14.1413/1E6


IMMUNE_LIT    = 8.5E9 
LN_CELLS_POP  = IMMUNE_LIT*WTPLN*1E-3
BASE_TN_POP   = LN_CELLS_POP*EXP_FRC_ALL
LN_CELLS_ING  = IMMUNE_LIT*WTILN*1E-3
BASE_TN_ING   = LN_CELLS_ING*EXP_FRC_ALL

A_0(41)   = BASE_TN_POP
A_0(44)   = BASE_TN_ING


;-------Tumor volume dynamics------------------------------------------------------------------------------

MU_1      = LOG(THETA(1))
KG        = (EXP(MU_1+ETA(1))/24)                     
MU_2      = LOG(THETA(2))
KGL       = (EXP(MU_2+ETA(2))/24)               
WTH       = KGL/KG
MU_3      = LOG(THETA(3))
KDT       = EXP(MU_3+ETA(3))/24                             
MU_5      = LOG(THETA(5))
TCELL50   = EXP(MU_5+ETA(5)) *1E3
MU_4      = LOG(THETA(4))
KE0       = EXP(MU_4+ETA(4))/24 
MU_6        = THETA(6)
POW_TUM_TC  = MU_6+ETA(6)


A_0(47)   = 0.05
A_0(48)   = 0.05

$DES

;; ==================================================================
;; ================= PK model =======================================
;; ==================================================================

;; Dermis 

 
 AMT_TOT_SC  = A(1)+A(7)+A(10)
 MM_SC_AB    = VMAX_SC*A(1)/(KM_SC+AMT_TOT_SC)
 MM_SC_ABAG  = VMAX_SC*A(7)/(KM_SC+AMT_TOT_SC)
 MM_SC_AB2AG = VMAX_SC*A(10)/(KM_SC+AMT_TOT_SC)
 

 FRC10    = F10 
 FRC11    = F11 
 FRC12    = F12 
 IF(INJ.EQ.1.OR.INJ.EQ.3) FRC10    = 1E-6 
 IF(INJ.GE.2) FRC11    = 1E-6  
 IF(INJ.GE.2) FRC12    = 1E-6 

 DADT(1)  =   -(KON/(DRV*FRC10))*2*A(1)*A(4) +KOFF*A(7) -KASBUNAB*A(1) -MM_SC_AB 
 DADT(2)  =   -(KON/(DRV*FRC11))*2*A(2)*A(5) +KOFF*A(8) -KAPLB*A(2) 
 DADT(3)  =   -(KON/(DRV*FRC12))*2*A(3)*A(6) +KOFF*A(9) -KAILB*A(3) 

 DADT(4)  =   -(KON/(DRV*FRC10))*2*A(1)*A(4) -(KON/(DRV*FRC10))*A(7)*A(4) +KOFF*A(7) +KOFF*2*A(10) -KASUNPEP*A(4) 
 DADT(5)  =   -(KON/(DRV*FRC11))*2*A(2)*A(5) -(KON/(DRV*FRC11))*A(8)*A(5) +KOFF*A(8) +KOFF*2*A(11) -KAPLPEP*A(5)   
 DADT(6)  =   -(KON/(DRV*FRC12))*2*A(3)*A(6) -(KON/(DRV*FRC12))*A(9)*A(6) +KOFF*A(9) +KOFF*2*A(12) -KAILPEP*A(6)  


 DADT(7)  =    (KON/(DRV*FRC10))*2*A(1)*A(4) -KOFF*A(7) -(KON/(DRV*FRC10))*A(7)*A(4) +KOFF*2*A(10) -MM_SC_ABAG -KABEL_DEPOT*A(7)
 DADT(8)  =    (KON/(DRV*FRC11))*2*A(2)*A(5) -KOFF*A(8) -(KON/(DRV*FRC11))*A(8)*A(5) +KOFF*2*A(11) -KAPLB*A(8) -KABEL_DEPOT*A(8) 
 DADT(9)  =    (KON/(DRV*FRC12))*2*A(3)*A(6) -KOFF*A(9) -(KON/(DRV*FRC12))*A(9)*A(6) +KOFF*2*A(12) -KAILB*A(9) -KABEL_DEPOT*A(9)


 DADT(10)  =   (KON/(DRV*FRC10))*A(7)*A(4) -KOFF*2*A(10) -MM_SC_AB2AG -KABEL_DEPOT*A(10)
 DADT(11)  =   (KON/(DRV*FRC11))*A(8)*A(5) -KOFF*2*A(11) -KAPLB*A(11) -KABEL_DEPOT*A(11)
 DADT(12)  =   (KON/(DRV*FRC12))*A(9)*A(6) -KOFF*2*A(12) -KAILB*A(12) -KABEL_DEPOT*A(12)


;; Plasma

 AMT_TOT_PLASMA   = A(13) + A(15) + A(16)
 MM_PLASMA_AB     = (((VMAX/(KM+AMT_TOT_PLASMA/VCB))*((WT/20)**0.75))/VCB)*A(13)
 MM_PLASMA_ABAG   = (((VMAX/(KM+AMT_TOT_PLASMA/VCB))*((WT/20)**0.75))/VCB)*A(15)
 MM_PLASMA_AB2AG  = (((VMAX/(KM+AMT_TOT_PLASMA/VCB))*((WT/20)**0.75))/VCB)*A(16)


 DADT(13)  =   -(KON/VCB)*2*A(13)*A(14) +KOFF*A(15) +KASBUNAB*A(1) +KLN1CB*A(17) +KLN2CB*A(21) +MM_SC_AB -KEB*A(13) -MM_PLASMA_AB  
 DADT(14)  =   -(KON/VCB)*2*A(13)*A(14) -(KON/VCB)*A(15)*A(14) +KOFF*A(15) +KOFF*2*A(16) +KASUNPEP*A(4) +KLN1CB*A(18) +KLN2CB*A(22) -KEP*A(14)  
 DADT(15)  =    (KON/VCB)*2*A(13)*A(14) -KOFF*A(15) -(KON/VCB)*A(15)*A(14) +KOFF*2*A(16) +KLN1CB*A(19) +KLN2CB*A(23) +MM_SC_ABAG -KEB*A(15) -MM_PLASMA_ABAG 
 DADT(16)  =    (KON/VCB)*A(15)*A(14) -KOFF*2*A(16) +KLN1CB*A(20) +KLN2CB*A(24) +MM_SC_AB2AG -KEB*A(16) -MM_PLASMA_AB2AG 

;; Pop. LN
 DADT(17)  =   -(KON/(WTPLN*1E-6))*2*A(17)*A(18) +KOFF*A(19)  +KAPLB*A(2) -KLN1CB*A(17) 
 DADT(18)  =   -(KON/(WTPLN*1E-6))*2*A(17)*A(18) -(KON/(WTPLN*1E-6))*A(19)*A(18) +KOFF*A(19) +KOFF*2*A(20) +KAPLPEP*A(5) -KLN1CB*A(18) 
 DADT(19)  =    (KON/(WTPLN*1E-6))*2*A(17)*A(18) -KOFF*A(19) -(KON/(WTPLN*1e-6))*A(19)*A(18) +KOFF*2*A(20) +KAPLB*A(8) -KLN1CB*A(19) 
 DADT(20)  =    (KON/(WTPLN*1E-6))*A(19)*A(18)   -KOFF*2*A(20) +KAPLB*A(11) -KLN1CB*A(20) 


;; Ing. LN
 DADT(21)  =   -(KON/(WTILN*1E-6))*2*A(21)*A(22) +KOFF*A(23) +KAILB*A(3) -KLN2CB*A(21) 
 DADT(22)  =   -(KON/(WTILN*1E-6))*2*A(21)*A(22) -(KON/(WTILN*1E-6))*A(23)*A(22) +KOFF*A(23) +KOFF*2*A(24) +KAILPEP*A(6) -KLN2CB*A(22) 
 DADT(23)  =    (KON/(WTILN*1E-6))*2*A(21)*A(22) -KOFF*A(23) -(KON/(WTILN*1E-6))*A(23)*A(22) +KOFF*2*A(24) +KAILB*A(9) -KLN2CB*A(23) 
 DADT(24)  =    (KON/(WTILN*1E-6))*A(23)*A(22)   -KOFF*2*A(24) +KAILB*A(12) -KLN2CB*A(24) 


;; ==================================================================
;; ================= APC uptake model ===============================
;; ==================================================================

;; APC uptake, Pop. LN 

 DADT(25)  =   K12*(A(19) + 2*A(20)) - KTR*A(25) - KDC*A(25)
 DADT(26)  =   KTR*A(25) - KTR*A(26) - KDC*A(26)
 DADT(27)  =   KTR*A(26) - KTR*A(27) - KDC*A(27) 
 DADT(28)  =   KTR*A(27) - KTR*A(28) - KDC*A(28) 
 DADT(29)  =   KTR*A(28) - KTR*A(29) - KDC*A(29) 
 DADT(30)  =   KTR*A(29) - KTR*A(30) - KDC*A(30)
 DADT(31)  =   K12*A(18) - K34*A(31) - KDC*A(31)
 DADT(32)  =   KTR*A(30) + K34*A(31) - KDC*A(32) - KOFF_MHC*A(32)
 PEP_POP   = A(32)
 IF(PEP_POP.LE.1E-16)  PEP_POP   = 1E-16 
 PEPNO_POP =   PEP_POP*AVG*1E-9            

;; APC uptake, Ing. LN 

 DADT(33)  =   K12*(A(23) + 2*A(24)) - KTR*A(33) - KDC*A(33)
 DADT(34)  =   KTR*A(33) - KTR*A(34) - KDC*A(34)
 DADT(35)  =   KTR*A(34) - KTR*A(35) - KDC*A(35) 
 DADT(36)  =   KTR*A(35) - KTR*A(36) - KDC*A(36) 
 DADT(37)  =   KTR*A(36) - KTR*A(37) - KDC*A(37) 
 DADT(38)  =   KTR*A(37) - KTR*A(38) - KDC*A(38)
 DADT(39)  =   K12*A(22) - K34*A(39) - KDC*A(39)
 DADT(40)  =   KTR*A(38) + K34*A(39) - KDC*A(40) - KOFF_MHC*A(40)
 PEP_ING   = A(40)
 IF(PEP_ING.LE.1E-16)  PEP_ING   = 1E-16 
 PEPNO_ING =   PEP_ING*AVG*1E-9             


;; ==================================================================
;; ================= T-cell dynamics model ==========================
;; ==================================================================

;; Pop. LN 

 FPEP_POP  =   PEPNO_POP/(KPEP50+PEPNO_POP)
 DADT(41)  =   KNT*BASE_TN_POP - KNT*A(41) - KACT*FPEP_POP*A(41) 
 DADT(42)  =   KACT*FPEP_POP*A(41) + KP*FPEP_POP*A(42) - KDIFF*(1-FPEP_POP)*A(42)*FRC_M + KDIFF*(FPEP_POP)*A(43) - KET*A(42)
 DADT(43)  =   KP*FPEP_POP*A(43) + KDIFF*(1-FPEP_POP)*A(42)*FRC_M - KDIFF*(FPEP_POP)*A(43) - KMT*A(43)

;; Ing. LN 

 FPEP_ING  =   PEPNO_ING/(KPEP50+PEPNO_ING)
 DADT(44)  =   KNT*BASE_TN_ING - KNT*A(44) - KACT*FPEP_ING*A(44) 
 DADT(45)  =   KACT*FPEP_ING*A(44) + KP*FPEP_ING*A(45) - KDIFF*(1-FPEP_ING)*A(45)*FRC_M + KDIFF*(FPEP_ING)*A(46) - KET*A(45)
 DADT(46)  =   KP*FPEP_ING*A(46) + KDIFF*(1-FPEP_ING)*A(45)*FRC_M - KDIFF*(FPEP_ING)*A(46) - KMT*A(46)


;; ==================================================================
;; ================= TGD model ======================================
;; ==================================================================

HILLC         = 20
TUMOR_VOL     = A(47)
TUMOR_VOL_VEH = A(48)
IF(TUMOR_VOL.LE.1E-6) TUMOR_VOL = 1E-6
IF(TUMOR_VOL_VEH.LE.1E-6) TUMOR_VOL_VEH = 1E-6

TUM_TC        = (TUMOR_VOL/0.05)**POW_TUM_TC

GROWTH_SHIFT     = (TUMOR_VOL**HILLC)/((WTH**HILLC)+(TUMOR_VOL**HILLC))
GROWTH_SHIFT_VEH = (TUMOR_VOL_VEH**HILLC)/((WTH**HILLC)+(TUMOR_VOL_VEH**HILLC))

 

TOT_ETCELLS      = (A(42)+A(45))
TOT_ETCELLS_DEL  = A(49)
TUM_EFF          = KDT*TOT_ETCELLS_DEL/(TCELL50+TOT_ETCELLS_DEL)
DADT(49)         = KE0*(TOT_ETCELLS-A(49)*TUM_TC)


DADT(47)         = (KG*A(47)*(1-GROWTH_SHIFT) + KGL*GROWTH_SHIFT) - (TUM_EFF)*A(47)
DADT(48)         = KG*A(48)*(1-GROWTH_SHIFT_VEH) + KGL*GROWTH_SHIFT_VEH


$ERROR


TUMOR = A(47)

;; M3 methoed for BQL

  W     = SQRT(SIGMA(1,1))
  IF(EXPERIMENT.EQ.7) W     = SQRT(SIGMA(2,2))
  IF(TUMOR.LE.1E-6) TUMOR = 1E-6
  IPRED = LOG(TUMOR)
  LLOQ  = LOG(4.2)          
  DUM   = (LLOQ-IPRED)/W    
  DUM2 = PHI(DUM)           
  
; Sim_start: remove for simulation

  IF(BQL.EQ.1.AND.EXPERIMENT.GE.5)  THEN
  F_FLAG = 1
  Y = DUM2
  MDVRES=1
  ENDIF
;Sim_end


; Sim_start: remove for simulation
  IF(BQL.EQ.0.AND.EXPERIMENT.EQ.5) THEN
  F_FLAG = 0
;Sim_end
  IRES   =  DV -  IPRED
  IWRES  =  IRES/W
  Y      =  IPRED+EPS(1)
  ENDIF  
 

; Sim_start: remove for simulation
  IF(BQL.EQ.0.AND.EXPERIMENT.EQ.6) THEN
  F_FLAG = 0
;Sim_end
  IRES   =  DV -  IPRED
  IWRES  =  IRES/W
  Y      =  IPRED+EPS(1)
  ENDIF  

; Sim_start: remove for simulation
  IF(BQL.EQ.0.AND.EXPERIMENT.EQ.7) THEN
  F_FLAG = 0
;Sim_end
  IRES   =  DV -  IPRED
  IWRES  =  IRES/W
  Y      =  IPRED+EPS(2)
  ENDIF  


$THETA  (1E-6,0.604484) ; 1 KG (day-1)
$THETA  (1E-6,47.7653) ; 2 KGL (mm3.day-1)
$THETA  (1E-6,0.0837426) ; 3 KD (day-1)
$THETA  (1E-6,0.299612) ; 4 KE0 (day-1)
$THETA  (1E-6,1.09252) ; 5 TCELL50 (cells*1E3)
$THETA  0.182633 ; 6 POW_TUM_AB
$OMEGA  BLOCK(3)
 0.0477312  ;   1 IIV KG
 -0.0502395 0.459245  ;  2 IIV KGL
 -0.458534 0.778158 5.92435  ;   3 IIV KD
$OMEGA  0.000625  FIX  ;  4 IIV KE0
$OMEGA  0.000625  FIX  ; 5 IIV TCELL50
$OMEGA  0.000625  FIX  ; 6 IIV POW_TUM_Ab
$SIGMA  0.126833  ; RUV Tumor5/6
$SIGMA  0.271271  ; RUV Tumor7
; Sim_start:
;$SIMULATION (368041529) ONLYSIMULATION NSUBPROBLEMS=1000
$ESTIMATION METHOD=SAEM LAPLACIAN INTER AUTO=1 MSFO=msfb2261
            PRINT=1
$ESTIMATION METHOD=IMP NITER=20 EONLY=1 ISAMPLE=1000 PRINT=1
$COVARIANCE PRINT=E UNCONDITIONAL
;Sim_end
$TABLE      ID TIME FLAG TYP ORGAN GRP DOSEAB DOSEPEP WT ORGAN
            EXPERIMENT IPRED TUMOR NOPRINT ONEHEADER FILE=sdtab2261
